# Supplementary material for: Computational Exploration of Putative LuxR Solos in Archaea and Their Functional Implications in Quorum Sensing
Source: Front Microbiol. 2017 May 3;8:798. doi: 10.3389/fmicb.2017.00798 (PMC5413776; doi:10.3389/fmicb.2017.00798)
Supplement: Supplementary file 2 [file Data_Sheet_2.XLSX]

## Sheet: Table S1
						Computational exploration of putative LuxR solos in archaea and their functional implications in quorum sensing
						Akanksha Rajput and Manoj Kumar*
						Bioinformatics Centre, Institute of Microbial Technology, Council of Scientific and Industrial Research (CSIR), Sector 39A, Chandigarh-160036, India
						* To whom correspondence should be addressed. Email: manojk@imtech.res.in
Supplementary Table S1. List of 110 LuxR containing archaeal protein IDs used in study.
Q5JHH2
A0A142CUS6
Q8ZTP0
W8P210
A0A101ELZ9
Q8TV14
I3RBG2
A0A101F156
A4WLE7
A9A8S3
B1Y9Y8
A0A075H8K8
C6A0K7
D4GRF8
F0LL44
A0A1J0VC11
A0A0U3HDN6
R4W6B2
U1NW51
A0A1J0VDX0
A0A0W1RPP8
A0A075FMQ9
A0A0K1IYF9
A0A0W1R433
A0A101DKD6
B8D4N9
A0A1J0VFB6
E8R809
I3XRT5
W0I971
A0A0S1XEH4
A0A179EDP3
U1QEB5
M0JE72
L9ZYF9
M0GIK7
A0A1J0VHF5
A0A0D6JVA4
M0FN88
L9YMV4
M0HY35
A0A101X1T8
L0JM50
M0GCK5
L9YUF3
G7VE20
L9XC70
L5NTU2
A0A151E4G3
M0FIS6
A0A1J0VI11
A0A0K1E389
H6Q7S2
G4RL21
M0GYK1
D2S0I7
V4Y9X5
M0GK16
A0A151E720
M0C2L0
M0I0T8
I7C1P1
M0IMA1
A0A0U5H9R1
Q18IS7
D2RWG8
E4NT44
G0LKS0
A0A081EX55
L0HDN0
U1PX75
A3CVE9
A0A1J0VFR9
A0A1J0VBZ9
G2MPD9
A0A151ENX4
M1XK92
A0A101XGP0
M0BW88
A0A133UB67
A0A1J0VKC1
M1XZA3
D7E8L0
A0A133UJR8
M0LVN9
L9VZY4
K0IAG0
A0A1F7WES3
V4YKL5
U1PQB3
U1N4Y8
W0K544
A0A1J4USE3
V4Y6B0
R9T4X2
D2S200
A0A147K0Q2
I3D4H4
D5U1S9
E7QZ68
Q2FR05
M0DSU0
D3T1J0
V4ZXD3
M0PRU4
M0ETS8
V4HIT2
A0A1I3AMA6
U1P8A6
M0E3M2

## Sheet: Table S2
Supplementary Table S2. List of all the 24 domains reported in 110 LuxR containing archeal proteins extracted from InterPro.
InterPro ID	Frequency
IPR000792	111
IPR007050	45
IPR013324	29
IPR003018	19
IPR031803	19
IPR007630	17
IPR029291	17
IPR001789	9
IPR013249	9
IPR000014	4
IPR011991	3
IPR013656	3
IPR013767	3
IPR006640	2
IPR000524	1
IPR000700	1
IPR001387	1
IPR002711	1
IPR007889	1
IPR009057	1
IPR010985	1
IPR013321	1
IPR014284	1
IPR019264	1

## Sheet: Table S3
Supplementary Table S3. Table 1. Motifs extracted from 110 archaeal LuxR containing sequences by employing MEME suite along with the information of web logo, motif length, regular expression and sequence coverage.
S.No	Motifs of archaea	Length	Regular Expression	Coverage (110)
Motif 1		22	RGL[TS]XEE[IV]A[ED]AL[GD][IV]SRSTV[LS]EH	110
Motif 2		50	QLLITKRSSGALPVIRENHGMLQRMSQFYGRSRVFDVVVFRRADLKAIIS	14
Motif 3		50	ATILLELNEDYVLSHVSDLVDGPVVVTNCEVLGETDIRFVVDAGE[HY]RDEM	14
Motif 4		22	RL[TS][DK]RQ[AR][ET]V[LV][RG][TY]A[YL][EL][AR][GD]Y[YF][ED][SW]P	41
Motif 5		50	G[LV]QS[CV]LA[VI]PL[VA]Y[GQ][GS][ST]VYGVV[GS]VY[AS]G[ER][EK][DE][AG]FS[DE][HQ]E[RQ][AS][SG][LF]ETLG[ER][LV]AGFAI[NK]	17
Motif 6		50	[ER]KIEKA[RK][NE]TLL[LI]WEQ[IL]N[SA]K[IV][SA][IV][ED][VI]K[KA]G[ET]DIFE[VI]P[DE]K[LI]FKKADE[LV]G[IV]KVPY	17
Motif 7		49	L[IV][AV][DT]VL[QR][GQ][LV][IV][GD]A[AS][DS]R[ESD][EAD]IA[ER]T[IV][CR][ED][QGR]LG[GT][TS]D[QLR]Y[RDQ]F[AV]W[VT]G[DE]RV[FA][DP][GN][DE][RGE]L[RV]V	17
Motif 8		50	[ST]TAEIIAFLVE[HN]API[ED][DE]R[IL]AK[RE]DF[TI]LFLD[AS][QH]D[KR]L[RK][VI][ST]E[CS][LI]LE[DE][LF]DE[IV][RG]K[DN]	11
Motif 9		16	LR[RA]A[EQ][KR]KLL[DS][AD][FA]L[AD][DE][AL]	39
Motif 10		22	[TS][DP]T[ETS]FEEYYP[ET]IDRWL[AS]VSVV[PV]	16

## Sheet: Table S4
Supplementary Table S4. List of conserved key residues extracted using multiple sequence alignment of 110 Archaeal LuxR containing proteins w.r.t TraR of Agrobacterium tumefaciens
Autoinducer binding domain						HTH domain
W57	Y61	D70	P71	W85	G113	E178	L182	G188
A0A081EX55 (77)	NA	A0A133UB67 (53)	A0A1J0VBZ9 (51)	A0A081EX55 (157)	A0A0W1R433 (301)	A0A075FMQ9 (174)	Q5JHH2 (13)	Q5JHH2 (19)
A0A179EDP3 (98)		A0A179EDP3 (130)	V4YKL5 (19)	A0A179EDP3 (177)		A0A075H8K8 (158)	A0A075FMQ9 (178)	A0A075FMQ9 (184)
A0A1I3AMA6 (79)		A0A1J0VFR9 (60)		A0A1I3AMA6 (159)		A0A0K1E389 (9)	A0A081EX55 (457)	A0A075H8K8 (168)
D2RWG8 (72)		D3T1J0 (43)		D2RWG8 (116)		A0A0U5H9R1 (268)	A0A0S1XEH4 (13)	A0A081EX55 (470)
E7QZ68 (81)		E4NT44 (61)		E7QZ68 (161)		A0A101X1T8 (9)	A0A0U3HDN6 (13)	A0A0D6JVA4 (167)
L0JM50 (98)		I3RBG2 (482)		I3RBG2 (603)		A0A101XGP0 (9)	A0A0W1R433 (524)	A0A0K1E389 (19)
L9VZY4 (72)		L0JM50 (130)		L0JM50 (177)		A0A151E4G3 (153)	A0A101DKD6 (17)	A0A0K1IYF9 (167)
M0BW88 (72)		M0C2L0 (130)		L9VZY4 (116)		A0A1F7WES3 (132)	A0A101ELZ9 (17)	A0A0S1XEH4 (19)
M0C2L0 (98)		M0LVN9 (35)		M0BW88 (116)		A0A1J0VBZ9 (145)	A0A101F156 (17)	A0A0U3HDN6 (19)
M0DSU0 (79)		V4Y6B0 (7)		M0C2L0 (117)		A0A1J0VC11 (152)	A0A142CUS6 (13)	A0A0W1R433 (538)
M0E3M2 (77)		V4ZXD3 (113)		M0DSU0 (159)		A0A1J0VFB6 (163)	A0A147K0Q2 (17)	A0A0W1RPP8 (167)
M0ETS8 (77)		W0K544 (41)		M0E3M2 (157)		A0A1J0VFR9 (156)	A0A151E720 (51)	A0A101DKD6 (23)
M0PRU4 (79)				M0ETS8 (157)		A0A1J0VI11 (146)	A0A179EDP3 (476)	A0A101ELZ9 (23)
U1NW51 (80)				M0IMA1 (126)		A0A1J0VKC1 (220)	A0A1F7WES3 (136)	A0A101F156 (23)
U1P8A6 (79)				M0PRU4 (159)		A4WLE7 (9)	A0A1I3AMA6 (459)	A0A101X1T8 (19)
U1QEB5 (25)				U1NW51 (159)		B1Y9Y8 (9)	A0A1J0VDX0 (163)	A0A101XGP0 (19)
V4HIT2 (78)				U1P8A6 (158)		D5U1S9 (147)	A0A1J0VFB6 (167)	A0A133UB67 (205)
V4Y9X5 (80)				U1QEB5 (104)		G4RL21 (7)	A0A1J0VHF5 (162)	A0A142CUS6 (19)
V4ZXD3 (80)				V4HIT2 (158)		G7VE20 (9)	A0A1J0VI11 (150)	A0A147K0Q2 (23)
				V4Y9X5 (159)		H6Q7S2 (9)	B8D4N9 (14)	A0A151E4G3 (163)
				V4ZXD3 (160)		I3D4H4 (149)	C6A0K7 (17)	A0A151ENX4 (509)
						M0IMA1 (357)	D3T1J0 (218)	A0A179EDP3 (490)
						M0LVN9 (75)	D5U1S9 (151)	A0A1F7WES3 (142)
						Q2FR05 (90)	E4NT44 (164)	A0A1I3AMA6 (473)
						R9T4X2 (41)	E7QZ68 (461)	A0A1J0VBZ9 (155)
							E8R809 (23)	A0A1J0VDX0 (169)
							F0LL44 (16)	A0A1J0VFB6 (173)
							L0HDN0 (16)	A0A1J0VFR9 (166)
							L0JM50 (476)	A0A1J0VHF5 (168)
							L9XC70 (165)	A0A1J0VI11 (156)
							M0C2L0 (476)	A0A1J0VKC1 (230)
							M0DSU0 (459)	A3CVE9 (126)
							M0E3M2 (457)	A4WLE7 (19)
							M0ETS8 (457)	A9A8S3 (215)
							M0LVN9 (80)	B1Y9Y8 (19)
							M0PRU4 (459)	B8D4N9 (20)
							R4W6B2 (47)	C6A0K7 (23)
							U1NW51 (456)	D2RWG8 (187)
							U1P8A6 (487)	D2S0I7 (178)
							U1PQB3 (34)	D2S200 (75)
							U1QEB5 (402)	D3T1J0 (232)
							V4HIT2 (458)	D4GRF8 (167)
							V4Y9X5 (457)	D5U1S9 (158)
							V4YKL5 (43)	D7E8L0 (45)
							V4ZXD3 (460)	E4NT44 (178)
							W0I971 (13)	E7QZ68 (475)
							W0K544 (162)	E8R809 (29)
							W8P210 (13)	F0LL44 (22)
								G0LKS0 (122)
								G2MPD9 (203)
								G4RL21 (17)
								G7VE20 (19)
								H6Q7S2 (19)
								I3D4H4 (159)
								I3RBG2 (918)
								I3XRT5 (20)
								I7C1P1 (178)
								L0HDN0 (22)
								L0JM50 (490)
								L5NTU2 (167)
								L9VZY4 (187)
								L9YMV4 (178)
								L9YUF3 (178)
								L9ZYF9 (178)
								M0BW88 (187)
								M0C2L0 (490)
								M0DSU0 (473)
								M0E3M2 (471)
								M0ETS8 (471)
								M0FIS6 (167)
								M0FN88 (167)
								M0GCK5 (167)
								M0GIK7 (167)
								M0GK16 (167)
								M0GYK1 (167)
								M0HY35 (167)
								M0I0T8 (167)
								M0IMA1 (367)
								M0JE72 (167)
								M0PRU4 (473)
								M1XK92 (192)
								Q18IS7 (122)
								Q2FR05 (127)
								Q8TV14 (48)
								Q8ZTP0 (17)
								R4W6B2 (53)
								R9T4X2 (52)
								U1N4Y8 (122)
								U1NW51 (471)
								U1P8A6 (501)
								U1PQB3 (40)
								U1PX75 (122)
								U1QEB5 (416)
								V4HIT2 (472)
								V4Y6B0 (40)
								V4Y9X5 (471)
								V4YKL5 (49)
								V4ZXD3 (474)
								W0I971 (19)
								W0K544 (176)
								W8P210 (19)

## Sheet: Table S5
Supplementary Table S5. List of archaea LuxR containing protein assigned biological process via Gene ontology annotation.
DNA-templated transcription, initiation [GO:0006352]	developmental process [GO:0032502]	phosphorelay signal transduction system [GO:0000160]	regulation of transcription, DNA-templated [GO:0006355]	transcription, DNA-templated [GO:0006351]
Q5JHH2	Q8ZTP0	A0A075H8K8	Q5JHH2	A9A8S3
A0A142CUS6		A0A1J0VC11	A0A1J0VC11
Q8ZTP0		A0A1J0VDX0	A0A1J0VDX0
W8P210		A0A075FMQ9	A0A075FMQ9
A0A101ELZ9		A0A0W1R433	A0A0W1R433
Q8TV14		A0A1J0VFB6	A0A1J0VFB6
I3RBG2		A0A1J0VHF5	A0A1J0VHF5
A0A101F156		A0A151E4G3	A0A151E4G3
A4WLE7		A0A1J0VI11	A0A1J0VI11
B1Y9Y8			G4RL21
A0A075H8K8			A0A0U5H9R1
C6A0K7			Q18IS7
D4GRF8			D2RWG8
F0LL44			E4NT44
A0A0U3HDN6			G0LKS0
R4W6B2			A0A081EX55
U1NW51			L0HDN0
A0A0W1RPP8			U1PX75
A0A0K1IYF9			A3CVE9
A0A101DKD6			A0A1J0VFR9
B8D4N9			A0A1J0VBZ9
E8R809			G2MPD9
I3XRT5			A0A151ENX4
W0I971			M1XK92
A0A0S1XEH4			A0A101XGP0
A0A179EDP3			M0BW88
U1QEB5			A0A133UB67
M0JE72			A0A1J0VKC1
L9ZYF9			M1XZA3
M0GIK7			D7E8L0
A0A0D6JVA4			A0A133UJR8
M0FN88			M0LVN9
L9YMV4			L9VZY4
M0HY35			K0IAG0
A0A101X1T8			A0A1F7WES3
L0JM50			V4YKL5
M0GCK5			U1PQB3
L9YUF3			U1N4Y8
G7VE20			W0K544
L9XC70			A0A1J4USE3
L5NTU2			V4Y6B0
M0FIS6			R9T4X2
A0A0K1E389			A0A147K0Q2
H6Q7S2			I3D4H4
M0GYK1			D5U1S9
D2S0I7			E7QZ68
V4Y9X5			Q2FR05
M0GK16			M0DSU0
A0A151E720			D3T1J0
M0C2L0			V4ZXD3
M0I0T8			M0PRU4
I7C1P1			M0ETS8
M0IMA1			V4HIT2
			A0A1I3AMA6
			U1P8A6
			M0E3M2

## Sheet: Table S6
Supplementary Table S6. List of archaea LuxR containing protein assigned molecular function via Gene ontology annotation.
DNA binding [GO:0003677]	endonuclease activity [GO:0004519]	kinase activity [GO:0016301]	phosphorelay sensor kinase activity [GO:0000155]	sequence-specific DNA binding [GO:0043565]	sigma factor activity [GO:0016987]	transcription factor activity, sequence-specific DNA binding [GO:0003700]
Q8TV14	A0A0U5H9R1	A0A081EX55	I3RBG2	I3XRT5	I3RBG2	Q8TV14
A0A101ELZ9					Q8TV14	A0A101ELZ9
Q5JHH2					A0A142CUS6	Q5JHH2
A0A142CUS6					Q8ZTP0	A0A142CUS6
Q8ZTP0					W8P210	Q8ZTP0
W8P210					A0A101ELZ9	W8P210
I3RBG2					A0A101F156	I3RBG2
A0A101F156					A4WLE7	A0A101F156
A4WLE7					B1Y9Y8	A4WLE7
A9A8S3					A0A075H8K8	A9A8S3
B1Y9Y8					C6A0K7	B1Y9Y8
A0A075H8K8					D4GRF8	A0A075H8K8
C6A0K7					F0LL44	C6A0K7
D4GRF8					A0A0U3HDN6	D4GRF8
F0LL44					R4W6B2	F0LL44
A0A1J0VC11					U1NW51	A0A0U3HDN6
A0A0U3HDN6					A0A0W1RPP8	R4W6B2
R4W6B2					A0A0K1IYF9	U1NW51
U1NW51					A0A101DKD6	A0A0W1RPP8
A0A1J0VDX0					B8D4N9	A0A0K1IYF9
A0A0W1RPP8					E8R809	A0A101DKD6
A0A075FMQ9					I3XRT5	B8D4N9
A0A0K1IYF9					W0I971	E8R809
A0A101DKD6					A0A0S1XEH4	I3XRT5
B8D4N9					A0A179EDP3	W0I971
A0A1J0VFB6					U1QEB5	A0A0S1XEH4
E8R809					M0JE72	A0A179EDP3
W0I971					L9ZYF9	U1QEB5
A0A0S1XEH4					M0GIK7	M0JE72
A0A179EDP3					A0A0D6JVA4	L9ZYF9
U1QEB5					M0FN88	M0GIK7
M0JE72					L9YMV4	A0A0D6JVA4
L9ZYF9					M0HY35	M0FN88
M0GIK7					A0A101X1T8	L9YMV4
A0A1J0VHF5					L0JM50	M0HY35
A0A0D6JVA4					M0GCK5	A0A101X1T8
M0FN88					L9YUF3	L0JM50
L9YMV4					G7VE20	M0GCK5
M0HY35					L9XC70	L9YUF3
A0A101X1T8					L5NTU2	G7VE20
L0JM50					M0FIS6	L9XC70
M0GCK5					A0A0K1E389	L5NTU2
L9YUF3					H6Q7S2	M0FIS6
G7VE20					M0GYK1	A0A0K1E389
L9XC70					D2S0I7	H6Q7S2
L5NTU2					V4Y9X5	M0GYK1
A0A151E4G3					M0GK16	D2S0I7
M0FIS6					A0A151E720	V4Y9X5
A0A1J0VI11					M0C2L0	M0GK16
A0A0K1E389					M0I0T8	A0A151E720
H6Q7S2					I7C1P1	M0C2L0
G4RL21					M0IMA1	M0I0T8
M0GYK1						I7C1P1
D2S0I7						M0IMA1
V4Y9X5						D2S200
M0GK16
A0A151E720
M0C2L0
M0I0T8
I7C1P1
M0IMA1
A0A0U5H9R1
Q18IS7
D2RWG8
E4NT44
G0LKS0
L0HDN0
U1PX75
A3CVE9
A0A1J0VFR9
A0A1J0VBZ9
G2MPD9
A0A151ENX4
M1XK92
A0A101XGP0
M0BW88
A0A133UB67
A0A1J0VKC1
M1XZA3
D7E8L0
A0A133UJR8
M0LVN9
L9VZY4
K0IAG0
A0A1F7WES3
V4YKL5
U1PQB3
U1N4Y8
W0K544
A0A1J4USE3
V4Y6B0
R9T4X2
D2S200
A0A147K0Q2
I3D4H4

## Sheet: Table S7
Supplementary Table S7. List of ligands predicted to bind LuxR containing proteins of Archaea extracted using COACH software.
UniProt_IDs	Ligand
A0A075H8K8	Manganese(+2); Trifluoroberyllate(-1); Xenon; Tetrafluoroberyllate(-2); c-di-GMP; Beryllium difluoride; k-mer; Magnesium(+2); Nucleic Acid
A0A081EX55	Biliverdin; Magnesium(+2); Manganese(+2); Calcium(+2); D-Tartaric Acid; (2R)-2-Chloro-2-(difluoromethoxy)-1,1,1-trifluoroethane
A0A0K1E389	Nucleic Acid; 3-(2,2-Diphosphonoethyl)-1-dodecyl-1h-imidazol-3-ium; L-Trptophan; Calcium(+2); Magnesium(+2); L-Threitol
A0A0U5H9R1	Zinc (+2); Trifluoroberyllate(-1); 2-Oxoglutaric Acid; Fluoroacetic Acid; Vanadate (-3); Iron (+3)
A0A0W1R433	Calcium (+2); Trifluoroberyllate(-1); c-di-GMP
A0A101ELZ9	Magnesium (+2); Oxalate (-2); Sulfate; Decyl-beta-D-maltopyranoside; Zinc (+2); N,N,7-Trimethylguanosine 5'-(trihydrogen diphosphate); L-Tryptophan
A0A101F156	Magnesium (+2); Oxalate (-2); Sulfate; Decyl-beta-D-maltopyranoside; Zinc (+2); N,N,7-Trimethylguanosine 5'-(trihydrogen diphosphate); L-Tryptophan
A0A101XGP0	Nucleic Acid; Chlorophyll A; Alpha-D-Glucose; Copper(+2); Bacteriochlorophyll A(-1); Magnesium (+2)
A0A151E720	Nucleic Acid; Phosphate ion; Iron (+3); L-Glutamine; L-Tryptophan; Magnesium (+2); Sulfate
A3CVE9	Nucleic Acid; Oxalate (-2); Calcium (+2); Phosphate ion; Calcium (+2); Zinc (+2); Sulfate
A4WLE7	Nucleic Acid; L-Tryptophan; (s)-4-((4-(((2,3-Dihydro-[1,4]dioxino[2,3-c]pyridin-7-yl)methyl)amino)piperidin-1-yl)methyl)-3-fluoro-4-hydroxy-4h-pyrrolo[3,2,1-de][1,5]naphthyridin-7(5h)-one; Sulfate; 6-Methoxy-4-(2-{4-[([1,3]oxathiolo[5,4-c]pyridin-6-ylmethyl)amino]piperidin-1-yl}ethyl)quinoline-3-carbonitrile; Magnesium(+2)
A9A8S3	Toluene-4-sulfonic acid; Sulfate; Glycerol; 2-(N-Morpholino)-ethanesulfonic acid; Imidazolium cation; 3,6,9,12,15,18-Hexaoxaicosane-1,20-diol; Tetraethylene glycol; 1,2-Ethanediol;Calcium (+2); Ascorbic Acid
B8D4N9	Nucleic Acid; Oxalate (-2); Magnesium (+2); Chlorophyll A; 5-Amino-2,4,6-triiodoisophthalic acid; 1,3,6,8-Pyrenetetrasulfonic acid; Tetraethylene glycol monooctyl ether; L-Threitol; Zinc (+2)
C6A0K7	Magnesium (+2); Oxalate (-2); Sulfate; Decyl-beta-D-maltopyranoside; Zinc (+2); N,N,7-Trimethylguanosine 5'-(trihydrogen diphosphate); L-Tryptophan
D2S0I7	Nucleic Acid; k-mer; Magnesium (+2); Deoxycholic Acid; Calcium (+2); L-Proline; 2-Amino-2-hydroxymethyl-propane-1,3-diol; Glycerol; Acetate ion; Magnesium (+2); c-di-GMP
D2S200	Zinc(+2); UMP; Tetra-MU3-sulfido-tetrairon; Nucleic Acid; Magnesium (+2); Imidazolium cation
D3T1J0	Nucleic Acid; Magnesium (+2); L-Histidine; 1-Palmitoyl-2-linoleoyl-SN-glycero-3-phosphocholine; Manganese (+2); Xenon; L-Tryptophan; Zinc (+2); Alpha-D-Glucose
D4GRF8	Tetrafluoroaluminate(-1); Myristic Acid; Methimazole; ADP; Magenesium (+2); Nucleic Acid; Erythritol
D5U1S9	Nucleic Acid; 3-Chloro-4-hydroxyphenylacetic acid; NAD zwitterion; Iodide; Uridine-5'-diphosphate-3-O-(R-3-hydroxymyristoyl)-N-acetyl-D-glucosamine; Magnesium(+2)
D7E8L0	Nucleic Acid; L-Tryptophan; Calcium (+2); Magnesium (+2); 2',3'-Dideoxycytidine 5'-triphosphate; 4-(Hydroxymethyl)benzamidine
E4NT44	Nucleic Acid; c-di-GMP; D-Tartaric Acid; Deoxycholic Acid; Zinc (+2); Calcium (+2); 2-Amino-9-(5-O-[(R)-hydroxy{[(R)-hydroxy(phosphonoamino)phosphoryl]oxy}phosphoryl]-3-O-{[2-(methylamino)phenyl]carbonyl}-beta-D-erythro-pentofuranosyl-2-ulose)-1,9-dihydro-6H-purin-6-one; Glycerol; Platinum (+2)
E7QZ68	Phycocyanobilin; 2(R),3(E)- Phytochromobilin; Manganese (+2); Magnesium (+2); Biliverdin; Calcium (+2)
E8R809	Nucleic Acid; L-Glutamine; Tetra-MU3-sulfido-tetrairon; 3,5-Cyclic AMP; Iodide; Phosphatidylglycerol (-1); Magnesium (+2); 5-Amino-2,4,6-triiodoisophthalic acid
G0LKS0	Nucleic Acid; Zinc (+2); Flavin mononucleotide; Iron (+3)
G2MPD9	Zinc (+3)
G4RL21	Nucleic Acid; ATP; Calcium (+2); Zinc (+2); Magnesium (+2)
G7VE20	Nucleic Acid; Magnesium (+2); Cis-diammine(pyridine)chloroplatinum(II); Alpha-L-fucopyranose; (2S)-2-Chloropropanoic acid
H6Q7S2	Iron (+3); Diphosphate (-2); Nucleic Acid; Cholesterol Hydrogen Succinate; Bacterioruberin; L-Valine; Cobalt Hexammine(III); Hydrogen Peroxide
I3D4H4	Nucleic Acid; Magnesium (+2); c-di-GMP;Trifluoroberyllate (-1)
I3RBG2	Iron (+3); Calcidiol; Propan-2-yl 3-{3-[3-methoxy-5-(trifluoromethyl)phenyl]-1H-1,2,4-triazol-1-yl}propanoate; Manganese(+2); Zinc (+2); Magnesium (+2)
I3XRT5	Xenon; 3,5-cyclic AMP; 1,3,6,8-Pyrenetetrasulfonic acid; Chlorophyll A; 5-Amino-2,4,6-triiodoisophthalic acid; Tetraethylene glycol monooctyl ether; Magnesium (+2); Sulfate; Magnesium (+2)
I7C1P1	Nucleic Acid; Magnesium (+2); c-di-GMP; D-Tartaric Acid; Iron (+3); Tetrafluoroaluminate(1-); 2-Amino-2-hydroxymethyl-propane-1,3-diol; Glycerol; Acetate ion; Calcium (+2)
L5NTU2	Myristic Acid; Nucleic Acid; Phenol; Chlorophyll A; Xenon; Magnesium (+2); Calcium (+2)
L9VZY4	Nucleic Acid; Cysteine; Magnesium (+2); Nitric oxide; Tetra-MU3-sulfido-tetrairon; ADP; Calcium (+2); (2S)-2-Chloropropanoic acid
L9XC70	Nucleic Acid; Iron (+3); Zinc (+2); Calcium (+2); Lovastatin; Tetrafluoroaluminate (-1)
L9YMV4	Nucleic Acid; Magnesium (+2); Tetrafluoroaluminate (-1); Myristic Acid; Calcium (+2); Zinc (+2); 2-Amino-2-hydroxymethyl-propane-1,3-diol; Glycerol; Acetate ion;
L9YUF3	Nucleic Acid; Magnesium (+2); c-di-GMP; D-Tartaric Acid; Iron (+3); Tetrafluoroaluminate (-1); 2-Amino-2-hydroxymethyl-propane-1,3-diol; Glycerol; Acetate ion; Calcium (+2)
L9ZYF9	Nucleic Acid; Magnesium (+2); c-di-GMP; D-Tartaric Acid; Tetrafluoroaluminate (-1); Calcium (+2); Zinc (+2); (2S)-2-Chloropropanoic Acid; 2-Amino-2-hydroxymethyl-propane-1,3-diol; Glycerol; Acetate ion
M0BW88	Magnesium (+2); Nucleic Acid; Guaiacol; 1-(1H-Benzimidazol-1-YL)propan-2-one; L-Tryptophan
M0DSU0	Biliverdin; Manganese (+2); Zinc (+2); Magnesiun (+2); Calcium (+2); cyclic AMP
M0E3M2	Biliverdine IX Alpha; Biliverdin; Calcium (+2); Magnesium (+2); Imidazolium cation; Manganese (+2); Nucleic Acid
M0ETS8	Phycocyanobilin; 3,5-cyclic AMP; Manganese (+2); Nitric oxide; Magnesium (+2); Calcium (+2); Cobalt (+2)
M0GK16	Myristic Acid; Nucleic Acid; Phenol; Chlorophyll A; Xenon; Magnesium (+2); Calcium (+2)
M0I0T8	Myristic Acid; Nucleic Acid; Phenol; Chlorophyll A; Xenon; Magnesium (+2); Calcium (+2)
M0IMA1	ADP; Magnesium (+2); Tetraethylene glycol; Phosphate ion; Nucleic Acid;
M0PRU4	Phycocyanobilin; Calcium (+2); Zinc (+2); cyclic AMP; Magnesium (+2); D-Tartaric Acid; Nitric Oxide;
M1XK92	Zinc (+2); Nucleic Acid; 3-(6-{[(2S,3S)-3-(hydroxymethyl)-2-phenylmorpholin-4-yl]carbonyl}-1-methyL-1H-benzimidazol-2-yl)-1H-indole-6-carbonitrile; AMP
M1XZA3	Trifluororberyllate (-1); Calcium (+2); k-mer; 2-Amino-2-hydroxymethyl-propane-1,3-diol; Glycerol; Acetate ion; Magnesium (+2); Nucleic Acid; c-di-GMP;
Q18IS7	Nucleic Acid; Zinc (+2); 1-Bromopropane
Q2FR05	Nucleic Acid; Magnesium (+2); 1-Palmitoyl-2-linoleoyl-SN-glycero-3-phosphocholine; Propan-1-ol; N,N'-(Dipropyl)-tetramethylindodicarbocyanine; Calcium (+2); Alpha-D-glucose
Q3ISM6	Nucleic Acid; Trifluororberyllate(-1); L-Tryptophan; Deoxycholic Acid; Manganese (+2); 3-Cyclohexyl-1-propylsulfonic acid; Zinc (+2); Magnesium (+2)
Q8ZTP0	Nucleic Acid; Magnesium (+2); 2-Chloranyl-4-nitro-phenol; Imidazolium cation; Chlorophyll A
R4W6B2	N-Cyclohexylcarbamate; Magnesium (+2); Xenon; Adenine; Zinc (+2); Decyl-beta-D-maltopyranoside; 1-Deoxy-beta-L-tagatopyranose
R9T4X2	Nucleic Acid; Magnesium(+2); 1-Palmitoyl-2-linoleoyl-SN-glycero-3-phosphocholine; Bacteriochlorophyll A (-1); Decyl-beta-D maltopyranoside; sulfate; Zinc(+2)
U1N4Y8	Nucleic Acid; Iron(+3); Zinc (+2); Glycerol; ADP
U1NW51	Biliverdin; Calcium(+2); Manganese(+2); 3, 5-cyclic AMP; L-Glutamic Acid; Magnesium(+2); Sulfite
U1P8A6	Biliverdin; Manganese (+2); 3, 5-cyclic AMP; Magnesium (+2); Calcium (+2)
U1PX75	Nucleic Acid; Glycerol; Trifluoroberyllate (-1); ATP
U1QEB5	2(R),3(E)- Phytochromobilin; Magnesium (+2); Zinc (+2); Nucleic Acid; Manganese (+2); Guanosine-5'-RP-alpha-thio-triphosphate
V4HIT2	Biliverdin; 2(R),3(E)- Phytochromobilin; Nucleic Acid; Calcium (+2); L-Glutamic Acid; Manganese(+2)
V4Y9X5	Biliverdin; Calcium (+2); Magnesium (+2); Manganese (+2); Ethanol
V4ZXD3	Phycocyanobilin; Biliverdine IX alpha; 2R, 3(E)-Phytochromobilin; Ethanol; Magnesium (+2); Manganese (+2); L-Glutamic Acid
W0K544	Nucleic Acid; Manganese (+2); Trifluoroberyllate(-1); Caesium (+1); Zinc (+2); Xenon; L-Tryptophan; Phosphoaminophosphonic acid-guanylate ester
A0A133UB67	Magnesium (+2); Alpha, beta-methylene ATP; Glycerol
A0A133UJR8	Magnesium (+2); Chlorophyll A; Copper (+2); Nucleic Acid; 2-oxoglutaric acid; Decyl-beta-D-maltopyranoside; Beta-D-glucose
A0A1F7WES3	Nucleic Acid; Zinc (+2); Coenzyme A; Beta-D-glucose; Decyl-beta-D-maltopyranoside; N-acetyl-alpha-D-glucosamine-1-phosphate
A0A1I3AMA6	3,5-cyclic AMP; L-Glutamic Acid; Zinc (+2); Magnesium (+2); k-mer; 2R, 3(E)-Phytochromobilin; Manganese(+2)
A0A1J0VBZ9	Nucleic Acid; c-di-GMP; Iodide; N-Cyclopropyl-N-(cis-4-cyclopropyl-4-hydroxycyclohexyl)-4-[(1S)-2,2,2-trifluoro-1-hydroxy-1-methylethyl]benzamide; Magnesium (+2); 2-Amino-2-hydroxymethyl-propane-1,3-diol; Glycerol; Acetate ion; Fructose
A0A1J0VFR9	Magnesium (+2); Trifluoroberyllate (-1); c-di-GMP; Nucleic Acid; k-mer; Platinum (+2); Glycerol
A0A1J0VKC1	Calcium (+2); k-mer; Nucleic Acid; Zinc (+2); L-Glutamine; NADPH; 6-Benzyl-1-hydroxy-4-methylpyridin-2(1H)-one; Isocitric Acid
V4YKL5	Nucleic Acid; ADP; Chlorophyll A; Zinc(+2); Magnesium(+2); 1-Palmitoyl-2-linoleoyl-SN-glycero-3-phosphocholine; Calcium(+2)

## Sheet: Table S8
Supplementary Table S8. List of Archaeal LuxR containing sequences distributed in 15 clusters obtained by CLANS software (p-value 1e-30).
Cluster 01	Cluster 02	Cluster 03	Cluster 04	Cluster 05	Cluster 06	Cluster 07	Cluster 08	Cluster 09	Cluster 10	Cluster 11	Cluster 12	Cluster 13	Cluster 14	Cluster 15
A3CVE9|Methanoculleus marisnigri	D3T1J0|Natrialba magadii	A0A0K1E389|Pyrobaculum sp. WP30	G2MPD9|halophilic archaeon DL31	A0A0D6JVA4|Haloferax massiliensis	A0A0S1XEH4|Thermococcus barophilus	A0A081EX55|Halorubrum saccharovorum	D2RWG8|Haloterrigena turkmenica	A0A075FMQ9|uncultured marine thaumarchaeote AD1000_100_C06	D2S0I7|Haloterrigena turkmenica	B8D4N9|Desulfurococcus kamchatkensis	G0LKS0|Haloquadratum walsbyi	A0A075H8K8|uncultured marine thaumarchaeote KM3_43_G12	A0A1J0VDX0|Halolamina sediminis	A0A1J0VBZ9|Halolamina sediminis
Q2FR05|Methanospirillum hungatei JF-1	W0K544|Halobacterium sp. DL1	A0A101X1T8|Pyrobaculum sp. JCHS_4	M1XK92|Natronomonas moolapensis	A0A0K1IYF9|Haloferax gibbonsii	A0A0U3HDN6|Thermococcus sp. 2319x1	A0A0W1R433|Haloferax sp. SB29	L9VZY4|Natronorubrum tibetense GA33	A0A151E4G3|Thermoplasmatales archaeon SG8-52-4	E4NT44|Halogeometricum borinquense	E8R809|Desulfurococcus mucosus	Q18IS7|Haloquadratum walsbyi	A0A1J0VI11|Halolamina sediminis	A0A1J0VHF5|Halolamina sediminis	I3D4H4|Candidatus Nitrosopumilus salaria BD31
		A0A101XGP0|Pyrobaculum sp. OCT_11		A0A0W1RPP8|Haloferax sp. SB3	A0A101DKD6|Thermococcales archaeon 44_46	A0A179EDP3|Haloterrigena mahii	M0BW88|Haloterrigena salina JCM 13891	A0A1J0VC11|Halolamina sediminis	I7C1P1|Natrinema sp.	I3XRT5|Desulfurococcus fermentans DSM 16532	U1N4Y8|Haloquadratum walsbyi J07HQW1
		A4WLE7|Pyrobaculum arsenaticum		D4GRF8|Haloferax volcanii	A0A101ELZ9|Thermococcus sibiricus	A0A1I3AMA6|Halorubrum aquaticum		A0A1J0VFB6|Halolamina sediminis	L9XC70|Natronococcus jeotgali DSM 18795		U1PX75|Haloquadratum walsbyi J07HQW2
		B1Y9Y8|Pyrobaculum neutrophilum		L5NTU2|Haloferax sp. BAB2207	A0A101F156|Thermococcus sp. 40_45	E7QZ68|Haladaptatus paucihalophilus DX253			L9YMV4|Natrinema pallidum DSM 3751
		G4RL21|Thermoproteus tenax		M0FIS6|Haloferax sp. ATCC BAA-646	A0A142CUS6|Thermococcus peptonophilus	I3RBG2|Haloferax mediterranei			L9YUF3|Natrinema gari JCM 14663
		G7VE20|Pyrobaculum ferrireducens		M0FN88|Haloferax sp. ATCC BAA-645	A0A147K0Q2|Hadesarchaea archaeon YNP_45	L0JM50|Natrinema pellirubrum			L9ZYF9|Natrinema altunense JCM 12890
		H6Q7S2|Pyrobaculum oguniense		M0GCK5|Haloferax prahovense DSM 18310	C6A0K7|Thermococcus sibiricus	M0C2L0|Haloterrigena thermotolerans DSM 11522
		Q8ZTP0|Pyrobaculum aerophilum		M0GIK7|Haloferax sp. ATCC BAA-644	F0LL44|Thermococcus barophilus	M0DSU0|Halorubrum terrestre JCM 10247
				M0GK16|Haloferax lucentense	Q5JHH2|Thermococcus kodakarensis	M0E3M2|Halorubrum tebenquichense DSM 14210
				M0GYK1|Haloferax gibbonsii ATCC 33959	R4W6B2|Salinarchaeum sp. Harcht-Bsk1	M0ETS8|Halorubrum coriense DSM 10284
				M0HY35|Haloferax sulfurifontis ATCC BAA-897	V4YKL5|uncultured archaeon A07HR60	M0PRU4|Halorubrum arcis JCM 13916
				M0I0T8|Haloferax alexandrinus JCM 10717	W0I971|Thermococcus paralvinellae	U1NW51|Halonotius sp. J07HN6
				M0JE72|Haloferax denitrificans ATCC 35960	W8P210|Thermococcus nautili	U1P8A6|Halonotius sp. J07HN4
						U1QEB5|Halonotius sp. J07HN4
						V4HIT2|Candidatus Halobonum tyrrellensis G22
						V4Y9X5|uncultured archaeon A07HN63
						V4ZXD3|uncultured archaeon A07HB70
